# Supplementary material for: Frequency vs. intensity: which should be used as anchors for self-report instruments?
Source: Health Qual Life Outcomes. 2012 Sep 6;10:107. doi: 10.1186/1477-7525-10-107 (PMC3514164; doi:10.1186/1477-7525-10-107)
Supplement: Additional file 1 — Data of frequency terms on single item level for all split groups. [file 1477-7525-10-107-S1.xls]

## Sheet: FREQUENCY
	all				WST↓				WST↑				age↓				age↑				male				female				BDI t1 ↓				BDI t1 ↑				BDI t2 ↓				BDI t2 ↑				SCL t1 ↓				SCL t1 ↑
	t1		t2		t1		t2		t1		t2		t1		t2		t1		t2		t1		t2		t1		t2		t1		t2		t1		t2		t1		t2		t1		t2		t1		t2		t1
	M1	SD1	M2	SD2	M1	SD1	M2	SD2	M1	SD1	M2	SD2	M1	SD1	M2	SD2	M1	SD1	M2	SD2	M1	SD1	M2	SD2	M1	SD1	M2	SD2	M1	SD1	M2	SD2	M1	SD1	M2	SD2	M1	SD1	M2	SD2	M1	SD1	M2	SD2	M1	SD1	M2	SD2	M1
almost always	82.7955	20.8099	82.1705	18.6672	75.9524	26.0105	75.5476	22.9412	89.0435	12.0773	88.2174	11.0698	87.0952	13.0802	82.5952	20.2223	78.1364	25.9896	81.0455	17.6243	90.9286	8.73951	89.0357	11.0497	79	23.6862	78.9667	20.7023	84.9048	22.7594	84.119	18.7403	83.6364	14.1574	81.3182	18.7372	81	24.7067	81.875	20.454	86.381	11.0249	81.9048	17.2827	82.0588	23.0094	83.3529	13.2238	84.8889
hardly ever	15.5114	22.9224	14.0795	18.3772	14.5476	19.5793	16.8333	19.1464	16.3913	26.0153	11.5652	17.6914	10.2619	11.8148	10.7381	14.2562	21	29.6407	17.4545	21.7731	6.67857	4.59769	7.60714	4.6334	19.6333	26.7279	17.1	21.4819	14.7857	25.8237	10.7857	13.4095	15.5455	20.7427	15.1364	20.195	17.475	28.2561	14.325	20.6922	14.1429	18.4073	12.9048	13.9711	12.8824	20.3405	12.7647	14.5968	12
half of the time	47.1591	11.2269	46.4773	10.652	46.1905	14.7398	43.5714	14.76	48.0435	6.86545	49.1304	2.88104	50	6.89202	47.8571	7.83764	44.3182	13.9979	45	13.0018	45.7143	12.3813	47.8571	8.01784	47.8333	10.8026	45.8333	11.7505	47.8571	9.02378	45	13.0384	47.7273	12.0245	47.2727	7.67297	46.25	9.58	44.75	13.3254	49.0476	11.8974	47.1429	7.83764	44.1176	13.8333	44.1176	13.7199	48.6111
frequently	63.3409	15.9985	65.3409	18.185	66.6667	15.3569	64.2857	18.6605	60.3043	16.2996	66.3043	18.1043	65.3333	15.612	66.9048	17.1374	62.0455	16.6661	64.0909	19.7988	65.8571	10.531	69.2857	11.7436	62.1667	18.0365	63.5	20.4328	65.0952	14.321	68.5714	16.669	62.2727	17.7769	62.0455	19.7399	62.8	17.8874	62.75	20.6777	65.2857	14.9571	65.9524	16.1724	67.1176	14.0307	69.4118	12.8552	61.4444
always	91.3636	19.7473	89.5455	22.8956	85.2381	25.0737	85	26.0768	96.9565	11.0514	93.6957	19.2009	95.2381	12.9881	90.4762	21.9605	87.2727	24.5302	88.1818	24.6183	98.5714	5.34522	96.0714	10.7736	88	22.9918	86.5	26.3645	92.381	20.7737	93.8095	15.8828	93.1818	14.2716	85.9091	28.2268	89.5	23.1073	89	24.6342	95.2381	10.7792	89.5238	23.1249	92.6471	19.8524	94.1176	11.073	92.7778
sometimes	29.5	17.2148	28.1818	15.6358	29.0476	14.8845	25.1429	12.0594	29.913	19.428	30.9565	18.132	29.1905	15.1908	25.7143	12.9852	29.7727	19.6685	30.4545	18.1206	26.2857	10.9575	26.5714	10.882	31	19.4493	28.9333	17.538	30.619	15.2823	30.8095	15.1083	27.9545	19.3747	26.0455	16.3808	29.65	18.3196	28.85	16.4678	28.8095	16.5004	27.5238	15.2073	30.1765	14.2049	31.8824	16.1898	24.4444
mostly	72.1364	22.0439	73.9091	18.4968	70.2381	22.3873	69.2857	20.3891	73.8696	22.0811	78.1304	15.8668	69.9524	26.4773	72.4762	19.8812	74.0909	17.8377	75	17.8619	76.3571	17.7704	81.2143	9.79936	70.1667	23.7981	70.5	20.651	77.0952	20.0173	76.7619	17.5696	67.9545	23.7376	71.8182	19.612	74.7	20.9061	72.85	21.3942	70.2381	24.1079	74.5238	16.5759	72	19.8085	77.7647	13.5993	72.7778
never	12.9545	29.3003	18.0682	35.1941	10	21.9659	21.1905	37.0778	15.6522	34.9774	15.2174	33.9611	6.90476	21.064	9.28571	25.114	19.3182	35.3316	22.7273	38.9361	1.42857	3.05625	8.57143	26.5611	18.3333	34.2741	22.5	38.1637	15	34.9643	19.7619	38.3561	9.77273	23.3237	12.7273	27.9765	18.25	36.2838	23.25	39.2789	7.85714	22.0551	10.9524	27.3687	18.8235	38.1006	23.8235	41.5906	4.16667
often	66.2727	20.9533	58.8636	22.3571	65.4762	23.2328	55	24.5967	67	19.1383	62.3913	19.9926	71.9524	14.3787	60.9524	22.7277	60.2273	24.9513	56.1364	22.5162	70.7857	11.116	63.9286	21.7661	64.1667	24.1076	56.5	22.5965	74.8095	12.307	68.3333	19.8326	59.3182	24.4606	50.6818	21.7286	70.3	18.047	61.75	22.8424	62.8571	23.7472	55.7143	22.8739	71.5294	19.4458	61.1765	21.4716	59.7222
more often	53.7045	17.709	58.0227	18.9657	55	20.4939	53.5714	19.3741	52.5217	15.1023	62.087	18.0452	55.8571	17.6332	55.1429	19.835	51.5909	18.3476	60.6818	18.5995	58.0714	17.1575	61.2857	15.0406	51.6667	17.8757	56.5	20.6009	55.619	15.4935	58.9524	21.6113	51.5909	20.0824	56.5909	16.7891	49.4	14.7912	54.65	22.5558	55	19.3649	58.3333	14.5201	49.5882	17.2954	58.7059	21.4119	52.7778
really often	75.5455	16.9575	75.6136	16.7418	70.5714	19.7954	71.4286	20.0089	80.087	12.6739	79.4348	12.3245	80.1905	14.5555	78.4286	14.1371	71.3636	18.5922	72.2727	18.8179	82.2857	9.8483	81.2143	10.6639	72.4	18.7278	73	18.5044	78.5238	14.8614	79.1429	13.1502	74.3182	17.5455	72.0455	19.5582	74.45	17.9135	74.85	16.5729	80.4762	9.73457	75	17.6068	80.5294	9.54671	79.5294	10.3689	77.5
very rarely	13.7727	16.6927	11.9318	13.9691	11.1429	8.21149	13.7619	17.4754	16.1739	21.6955	10.2609	9.88211	11.0476	10.2639	9.66667	8.91254	16.5455	21.3089	14.4091	17.6086	10.7143	9.44969	8.85714	5.6685	15.2	19.1445	13.3667	16.378	13.3333	17.4423	10.3333	10.3263	13.9091	16.6959	10.3636	8.49955	16.5	23.2526	9.95	10.635	11.619	7.97168	11.2381	8.43744	16.3529	18.6546	11.7059	11.0723	8.5
not at all	11.4773	29.2459	11.25	28.5935	4.7619	10.1829	13.0952	29.0894	17.6087	38.6673	9.56522	28.6798	3.57143	9.63624	4.04762	13.5664	19.5455	39.0637	14.0909	32.6101	0.714286	1.81568	7.85714	26.6541	16.5	34.4201	12.8333	29.7601	10.9524	29.9424	6.42857	21.974	11.5909	29.8961	11.8182	28.5584	16.25	36.378	7.25	22.4473	7.61905	22.9466	11.9048	29.2607	12.6471	32.9354	7.35294	24.1168	1.66667
[truncated: 11 more columns]
