# Supplementary material for: Frequency vs. intensity: which should be used as anchors for self-report instruments?
Source: Health Qual Life Outcomes. 2012 Sep 6;10:107. doi: 10.1186/1477-7525-10-107 (PMC3514164; doi:10.1186/1477-7525-10-107)
Supplement: Additional file 2 — Data of intensity terms on single item level for all split groups. [file 1477-7525-10-107-S2.xls]

## Sheet: INTENSITY
	all				WST↓				WST↑				age↓				age↑				male				female				BDI t1 ↓				BDI t1 ↑				BDI t2 ↓				BDI t2 ↑				SCL t1 ↓				SCL t1 ↑
	t1		t2		t1		t2		t1		t2		t1		t2		t1		t2		t1		t2		t1		t2		t1		t2		t1		t2		t1		t2		t1		t2		t1		t2		t1
	M1	SD1	M2	SD2	M1	SD1	M2	SD2	M1	SD1	M2	SD2	M1	SD1	M2	SD2	M1	SD1	M2	SD2	M1	SD1	M2	SD2	M1	SD1	M2	SD2	M1	SD1	M2	SD2	M1	SD1	M2	SD2	M1	SD1	M2	SD2	M1	SD1	M2	SD2	M1	SD1	M2	SD2	M1
a little	18.3636	9.91379	16.2791	13.3226	17.8571	10.0712	17.1429	14.7962	18.8261	9.9711	15.4545	12.0425	18	9.38083	15.7143	12.5783	19.0909	10.6499	17.1429	14.5406	17	9.47872	13.4615	6.57794	19	10.2048	17.5	15.2987	18	9.38083	16.6667	14.8605	19.5455	9.98917	15.7143	12.2766	16.9	8.11691	15.5	14.4094	20.4762	10.7127	17.75	13.1264	21.6471	10.3013	18.5294	18.6886	15
not a bit	10.8409	26.3288	5.81395	19.4548	9.85714	22.4038	6.66667	17.7717	11.7391	29.9473	5	21.3251	2.95238	7.97168	1.90476	5.35635	18.8636	34.9807	10	27.0185	0.357143	1.33631	0.769231	2.7735	15.7333	30.8097	8	22.9918	8.09524	22.7748	1.42857	3.91882	11.6818	29.054	6.66667	21.9848	11	24.9526	1.5	4.00657	9.85714	28.4505	7	22.5015	7.94118	24.3066	7.35294	24.1168	10.3889
low	12.7727	7.73354	13.4884	7.34319	11.9048	6.13111	13.3333	8.07672	13.5652	9.0193	13.6364	6.75803	12.0476	5.78339	13.5714	7.39981	13.9545	9.11554	13.5714	7.60639	10	4.54042	15.3846	6.60225	14.0667	8.60206	12.6667	7.59915	11.9048	6.48772	14.4286	8.62306	13.2727	8.88113	12.2381	5.84726	12.1	7.75887	11.9	7.44029	13.5714	8.01606	15.1	7.23224	14.2941	9.06756	13.7059	7.56443	11.6667
barely	14.3182	13.1269	15.0465	13.313	12.5714	7.38628	18.3333	17.2723	15.913	16.7818	11.9091	7.01637	15.9524	9.93215	15.4762	8.6465	13.3182	15.7462	14.8571	17.2026	13.2857	8.98228	15	6.45497	14.8	14.7844	15.0667	15.474	12.4286	8.94747	15	14.0535	16.3182	16.3689	14.8571	13.1692	15.8	17.5127	13.6	14.7876	14.0952	8.07406	17.5	12.0852	14.6471	10.44	17.0588	15.2129	12
moderate	28.7727	14.0776	29.3721	16.4982	26.6667	14.0831	28.0952	14.7882	30.6957	14.1049	30.5909	18.2461	30.619	13.0785	30.619	11.0475	27.9545	14.7728	28.0952	21.1232	26.1429	12.3404	29.0769	10.6572	30	14.8556	29.5	18.6321	28.381	13.6619	31.5714	20.1831	30	14.4749	27.619	12.3105	29.8	14.3035	29.9	20.3571	29.2857	13.9002	29.5	12.2367	29	11.8901	34.2941	20.1332	27.2222
medium	43.0682	14.151	43.0233	12.5423	38.5714	17.6878	40.4762	14.5692	47.1739	8.37014	45.4545	9.98917	46.6667	8.56349	45.9524	9.69782	39.3182	17.6133	40.2381	14.7882	47.8571	11.2171	47.6923	4.38529	40.8333	14.976	41	14.3479	44.2857	13.6277	43.5714	14.0662	43.4091	13.3974	43.5714	10.2644	41.75	13.6955	40.5	15.9687	45.2381	13.6452	46	6.6094	42.9412	16.4942	43.2353	12.8624	41.9444
middle-rate	44.3864	12.5684	43.2558	13.5789	42.619	16.2495	39.2857	15.353	46	7.93725	47.0455	10.6524	46.5714	10.2644	44.5238	10.9436	42.0455	14.529	41.6667	16.1503	48.0714	3.68916	48.0769	5.60449	42.6667	14.7819	41.1667	15.4632	43.9524	14.2495	44.7619	13.7365	45	11.3389	42.8571	12.9973	41.4	14.2806	42.5	16.1	46.9048	11.2335	44.5	10.6252	43.7059	14.0435	44.7059	14.3037	43.8889
null	14.7273	28.3536	6.47674	14.3763	12.381	19.828	6.90476	13.084	16.8696	34.6965	6.06818	15.8101	8.71429	18.0863	4.19048	9.1248	21.1364	35.2856	9.04762	18.3452	2.35714	3.69214	2.96154	4.28399	20.5	32.8263	8	16.8462	15.0952	32.1915	3.2619	6.93112	12.7727	24.4091	8.09524	17.7817	19.1	35.9018	3.175	7.09943	10.0476	19.5971	8.75	18.0551	16.3529	32.5806	8.41176	17.5999	9.77778
nonexistent	12.7273	28.7219	8.04651	22.8306	12.1429	25.1779	9.09524	22.8186	13.2609	32.1788	7.04545	23.3329	2.85714	7.34361	1.95238	5.343	22.7273	37.7879	14.5238	31.3011	0.714286	1.81568	2.69231	8.3205	18.3333	33.4595	10.3667	26.605	7.38095	21.9442	3.38095	11.2048	15.6818	32.9609	8.33333	22.8765	11.5	27.6301	3.55	11.4684	12.8571	30.3138	8.75	23.3889	7.94118	24.2422	10.9412	26.6821	12.7778
very	73.5227	20.3338	71.3488	19.631	64.5238	22.9622	64.7619	22.3314	81.7391	13.451	77.6364	14.526	74.7619	16.694	70.619	21.4837	72.2727	24.04	72.619	18.4132	75.3571	18.3412	71.3846	19.1248	72.6667	21.4449	71.3333	20.1688	73.5714	20.1335	71.8095	20.7307	73.6364	21.4466	71.9048	18.873	75.75	20.4087	72.65	20.389	73.0952	21.3586	71.75	19.5526	67.9412	21.8703	70.4706	15.2279	75.8333
very intense	91.8864	13.4012	90.0581	13.3239	90.2381	17.2827	87.0238	17.6001	93.3913	8.6326	92.9545	6.48425	91.8095	7.36627	86.7857	16.339	92.2727	17.7098	93.3333	9.12871	92	7.58541	92.5	6.29153	91.8333	15.5077	89	15.3914	86.5714	17.3308	87.0238	16.5004	96.5909	5.20676	93.5714	8.53564	85.65	17.3971	86.625	16.8249	96.6667	5.08265	93.5	8.59927	86.6471	19.1831	89.7059	8.5642	96.9444
intense	82.1818	10.566	76.6279	15.0286	81.6667	13.4474	74.5238	17.4574	82.6522	7.30261	78.6364	12.3618	81.2381	10.5542	73.8095	15.8828	83.4091	10.8437	80.7143	12.6773	82.9286	6.87766	76.9231	12.3387	81.8333	11.9974	76.5	16.2497	81	10.1587	76.1905	17.3857	84.7727	8.51851	77.8571	12.5071	81.3	10.8244	76.5	17.4793	84.5238	8.35236	76.5	12.6803	82.1176	8.41786	82.3529	9.53901	83.3333
not at all	16.9318	33.8323	6.55814	21.3277	19.2857	33.9281	8.42857	23.7035	14.7826	34.3603	4.77273	19.1782	6.90476	20.0397	2.95238	10.888	27.2727	41.6541	10.4762	28.3683	0.714286	2.67261	0.384615	1.38675	24.5	38.8301	9.23333	25.1693	15.9524	33.0068	1.52381	3.20342	14.0909	31.1156	7.14286	21.9415	18.25	33.5385	1.6	3.26706	13.3333	31.6754	7.5	22.4488	15.4118	33.3224	6.88235	21.6849	19.0556
little	21.8409	21.1506	17.7791	12.094	21.9048	20.0921	17.3571	14.4197	21.7826	22.5246	18.1818	9.70339	20.0476	15.8666	16.0714	7.35576	24.3182	25.5555	19.381	15.7177	20.0714	18.4702	17.5	6.29153	22.6667	22.5424	17.9	13.9787	21.7143	19.6192	19.5	13.8293	22.9545	22.9211	15.9524	10.4426	25.8	26.6431	18.975	14.7063	19.5238	15.3219	17	10.0525	22.1176	20.5149	21.5882	16.2136	20.5556
quite	59.1818	20.4317	54.8372	20.4578	50.7143	22.3207	52.381	19.9762	66.913	15.2343	57.1818	21.0998	60.4286	16.9575	53	22.3271	57.9545	24.0366	55.7143	18.8604	64.2143	10.9417	62.1538	17.4731	56.8333	23.3963	51.6667	21.1046	64.2381	17.2884	56.3333	21.0555	56.5909	20.5511	54.0476	20.5316	62.15	18.6753	54.4	20.2573	58.381	20.4707	56.25	22.3533	61.9412	19.5335	53.7059	19.6461	55.6111
[truncated: 12 more columns]
